# Supplementary material for: Inefficacy of mallard flight responses to approaching vehicles
Source: PeerJ. 2024 Sep 25;12:e18124. doi: 10.7717/peerj.18124 (PMC11438428; doi:10.7717/peerj.18124)
Supplement: Supplemental Information 3 [file peerj-12-18124-s003.csv]

Date	Date_Num	Approach	Duck	Temp	Wind_Dir	Wind_kmh	Weight	Sex	Speed	Light	VP_Dist	Cage_Dist	Flight	Flight_Bin	Brake	Brake_Type	Brake_Bin	Preflight_Brake	Postflight_Brake	Success (3m_TTC)	Success_Bin_TTC	Live_Duck	Eye_Dir	M_o_Flight	TTC	FID	Notes
16. Feb 2022	3	33	G87	11.7	112.5	4	1010	Male	40	Night	1	1.12	Yes	1	Yes	1	0	0	1	Yes	1	0	Left	Flight	1.46	16.22	Very close on whether bird would clear the truck w/out braking; review frame the shadow crosses -1m line and compare w/ theoretical collision time
16. Feb 2022	3	15	R72	17.8	135	10.3	800	Female	40	Day	1	1	Yes	1	Yes	1	0	0	1	Yes	1	0	Left	Run	4.357	48.41	Strike due to path of flight
15. Feb 2022	2	30	B16	3.9	112.5	2.9	1000	Male	60	Night	0	2.5	Yes	1	Yes	1	0	0	1	Yes	1	0	Left	Flight	3.685	61.42	No Cam 2; Score using FLIR; Duck flies directly at truck
16. Feb 2022	3	46	B77	14.4	112.5	8.7	1000	Female	60	Night	1	1.12	Yes	1	Yes	1	0	0	1	Yes	1	0	Left	Run	1.655	27.58	Manner and direction of flight would have resulted in collision
16. Feb 2022	3	34	R51	11.7	112.5	4	1120	Male	60	Night	2	0	Yes	1	Yes	1	0	0	1	Yes	1	0	Left	Flight	1.211	20.18	Strike due to path of flight
16. Feb 2022	3	45	B78	13.9	112.5	8.7	1260	Male	40	Night	0.5	2.12	Yes	1	Yes	1	0	0	1	Yes	1	1	Left	Run to Flight	2.706	30.07	Review whether dead or not
17. Feb 2022	4	29	R98	20	112.5	13.7	1260	Male	40	Day	0.5	2.92	Yes	1	Yes	1	0	0	1	Yes	1	1	Right	Flight	1.392	15.47	If I can objectively calculate a miss, call it a miss, if not, it's a hit
17. Feb 2022	4	30	B85	20	112.5	13.7	1220	Male	60	Day	1.5	4.03	Yes	1	Yes	1	0	0	1	No	0	1	Right	Run to Flight	0.945	15.75
16. Feb 2022	3	19	B31	18.3	135	10.3	1160	Male	40	Day	0	2.5	Yes	1	Yes	2	1	1	0	No	0	0	Left	Flight	0.225	2.5
16. Feb 2022	3	35	R53	11.7	112.5	4	1120	Female	40	Night	1.5	0.5	Yes	1	Yes	2	1	1	0	Yes	1	0	Left	Flight	1.036	11.51	Strike due to path of flight
16. Feb 2022	3	11	R58	16.7	112.5	10.9	1080	Male	40	Day	0	3.2	Yes	1	Yes	2	1	1	0	Yes	1	0	Left	Flight	1.218	13.53
17. Feb 2022	4	39	R81	21.1	112.5	8.5	1100	Male	40	Day	0.5	15.21	Yes	1	Yes	2	1	1	0	No	0	0	Right	Flight	0	0	Flight begins at essentially the point of collision
17. Feb 2022	4	35	Y33	20.6	112.5	13.7	1000	Male	40	Day	0	2.24	Yes	1	Yes	2	1	1	0	No	0	0	Right	Run	0.731	8.12
17. Feb 2022	4	48	B79	22.2	112.5	8.5	1130	Male	60	Day	0.5	1.8	Yes	1	Yes	2	1	1	0	No	0	0	Left	Run to Flight	0.622	10.37
16. Feb 2022	3	22	R84	19.4	135	10.3	1080	Male	60	Day	1	3.91	Yes	1	Yes	2	1	1	0	No	0	0	Right	Run	0.7	11.67
17. Feb 2022	4	37	B21	20.6	112.5	8.5	1080	Male	40	Day	1	2.24	No	0	Yes	3	1	0	0	No	0	0	Left	None	NA	NA
16. Feb 2022	3	47	G43	14.4	112.5	8.7	1340	Male	40	Night	0	3.61	No	0	Yes	3	1	0	0	No	0	0	Left	None	NA	NA
17. Feb 2022	4	23	G50	19.4	112.5	13.7	1170	Male	40	Day	0.5	7.16	No	0	Yes	3	1	0	0	No	0	0	Left	None	NA	NA
17. Feb 2022	4	31	R91	20	112.5	13.7	1020	Female	40	Day	1	1.12	No	0	Yes	3	1	0	0	No	0	0	Left	None	NA	NA
17. Feb 2022	4	46	B56	22.2	112.5	8.5	1270	Male	60	Day	1	1.41	No	0	Yes	3	1	0	0	No	0	0	Left	None	NA	NA	Same problem as B47
17. Feb 2022	4	32	R76	20	112.5	13.7	1170	Male	60	Day	1	4.53	No	0	Yes	3	1	0	0	No	0	0	Right	None	NA	NA	Sort of meandering - no real flight activity
15. Feb 2022	2	28	R79	6.7	112.5	2.9	1090	Male	60	Night	0	2.06	No	0	Yes	3	1	0	0	No	0	0	Left	None	NA	NA
17. Feb 2022	4	40	R89	21.1	112.5	8.5	1130	Male	60	Day	1	6.08	No	0	Yes	3	1	0	0	No	0	0	Left	None	NA	NA
16. Feb 2022	3	48	Y45	14.4	112.5	8.7	1060	Male	60	Night	1	2.69	No	0	Yes	3	1	0	0	No	0	0	Right	None	NA	NA
14. Feb 2022	1	5	B36	12.2	270	6.1	1130	Male	40	Night	2	0.5	No	0	Yes	3	1	0	0	No	0	1	Left	None	NA	NA
14. Feb 2022	1	3	R69	12.2	270	6.1	1120	Male	40	Night	2	0.5	No	0	Yes	3	1	0	0	No	0	1	Right	None	NA	NA
16. Feb 2022	3	43	R93	13.3	112.5	8.7	1000	Female	40	Night	2	1.5	No	0	Yes	3	1	0	0	No	0	1	Left	None	NA	NA
17. Feb 2022	4	38	B47	21.1	112.5	8.5	1110	Female	60	Day	1	1	No	0	Yes	3	1	0	0	No	0	1	Right	None	NA	NA	Hard to tell if this is a dead duck due to swerve
14. Feb 2022	1	2	G40	12.2	270	6.1	1200	Male	60	Night	1.5	0.5	No	0	Yes	3	1	0	0	No	0	1	Left	None	NA	NA
14. Feb 2022	1	10	G88	12.2	270	6.1	1210	Male	60	Night	2	0	No	0	Yes	3	1	0	0	No	0	1	Right	None	NA	NA
14. Feb 2022	1	4	R100	12.2	270	6.1	1260	Male	60	Night	2	0	No	0	Yes	3	1	0	0	No	0	1	Right	None	NA	NA	Great example of a bird whose lack of a flight response may be due to hiding/freezing paradox
16. Feb 2022	3	38	W65	12.2	112.5	4	1100	Male	60	Night	2	0.5	No	0	Yes	3	1	0	0	No	0	1	Left	None	NA	NA
16. Feb 2022	3	17	B52	17.8	135	10.3	1220	Male	40	Day	0.5	8.38	Yes	1	No	NA	0	0	0	Yes	1	1	Left	Flight (1), Run (2)	19.192	213.24
17. Feb 2022	4	33	B61	20.6	112.5	13.7	1080	Female	40	Day	0.5	4.74	Yes	1	No	NA	0	0	0	Yes	1	1	Right	Flight	9.539	105.99
16. Feb 2022	3	41	B63	12.8	112.5	8.7	1040	Male	40	Night	0	2.24	Yes	1	No	NA	0	0	0	Yes	1	1	Right	Flight	34.019	377.99
15. Feb 2022	2	25	B71	8.9	112.5	2.9	940	Male	40	Night	1.5	0.5	Yes	1	No	NA	0	0	0	Yes	1	1	Right	Flight	3.302	36.69
17. Feb 2022	4	47	B80	22.2	112.5	8.5	1390	Male	40	Day	0	2.5	Yes	1	No	NA	0	0	0	Yes	1	1	Left	Flight	29.52	328
16. Feb 2022	3	13	B82	17.2	112.5	10.9	1290	Male	40	Day	0	4.92	Yes	1	No	NA	0	0	0	Yes	1	1	Left	Run to Flight	20.311	225.68
14. Feb 2022	1	7	G16	12.2	270	6.1	1100	Male	40	Night	1	1.12	Yes	1	No	NA	0	0	0	Yes	1	1	Left	Flight	4.055	45.06
17. Feb 2022	4	43	R57	21.7	112.5	8.5	1120	Male	40	Day	0	2.24	Yes	1	No	NA	0	0	0	Yes	1	1	Left	Run to Flight	24.639	273.77
17. Feb 2022	4	41	R64	21.1	112.5	8.5	1000	Female	40	Day	1	4.36	Yes	1	No	NA	0	0	0	Yes	1	1	Right	Flight	4.882	54.24
16. Feb 2022	3	9	R66	16.1	112.5	10.9	1160	Male	40	Day	0	4.47	Yes	1	No	NA	0	0	0	Yes	1	1	Left	Flight	21.035	233.72
15. Feb 2022	2	21	R94	11.7	112.5	3.9	1100	Male	40	Night	2	0.5	Yes	1	No	NA	0	0	0	Yes	1	1	Left	Flight	3.355	37.28	No Cam 2
17. Feb 2022	4	25	R95	19.4	112.5	13.7	1170	Male	40	Day	1	5.41	Yes	1	No	NA	0	0	0	Yes	1	1	Right	Run to Flight	2.98	33.11
16. Feb 2022	3	37	W63	12.2	112.5	4	1200	Male	40	Night	1.5	1.58	Yes	1	No	NA	0	0	0	Yes	1	1	Left	Flight	30.517	339.08
14. Feb 2022	1	11	Y27	12.2	270	6.1	1120	Male	40	Night	1	1.1	Yes	1	No	NA	0	0	0	Yes	1	1	Right	Flight	8.616	95.73
15. Feb 2022	2	4	B15	6.1	112.5	10.3	1190	Male	60	Day	3	15.81	No	0	No	NA	0	0	0	No	0	1	Left	None	NA	NA	Flies out of frame; score using FLIR
16. Feb 2022	3	14	R83	17.2	112.5	10.9	1060	Male	60	Day	1.5	0.71	No	0	No	NA	0	0	0	No	0	1	Left	None	NA	NA
15. Feb 2022	2	24	R86	10	112.5	3.9	960	Female	60	Night	1.5	0.5	No	0	No	NA	0	0	0	No	0	1	Left	None	NA	NA
14. Feb 2022	1	16	Y28	12.2	270	6.1	1000	Male	60	Night	2	0.5	No	0	No	NA	0	0	0	No	0	1	Left	None	NA	NA
15. Feb 2022	2	32	B43	1.1	112.5	2.9	1240	Male	60	Night	1	1	Yes	1	No	NA	0	0	0	Yes	1	1	Left	Flight	1.314	21.9
16. Feb 2022	3	10	B72	16.7	112.5	10.9	1180	Male	60	Day	1	1.41	Yes	1	No	NA	0	0	0	No	0	1	Right	Flight	0.574	9.57
16. Feb 2022	3	20	B74	18.9	135	10.3	1260	Male	60	Day	2.5	4.53	Yes	1	No	NA	0	0	0	No	0	1	Left	Run to Flight	0.337	5.62
14. Feb 2022	1	14	G46	12.2	270	6.1	1340	Male	60	Night	2	0	Yes	1	No	NA	0	0	0	Yes	1	1	Right	Flight/Hop?	3.488	58.13
16. Feb 2022	3	44	G94	13.9	112.5	8.7	1260	Male	60	Night	0	2.06	Yes	1	No	NA	0	0	0	Yes	1	1	Right	Flight	6.027	100.45
16. Feb 2022	3	36	R60	12.2	112.5	4	900	Female	60	Night	0	2.06	Yes	1	No	NA	0	0	0	Yes	1	1	Left	Flight	2.843	47.38
17. Feb 2022	4	28	R67	20	112.5	13.7	920	Male	60	Day	1	1.8	Yes	1	No	NA	0	0	0	Yes	1	1	Left	Flight	21.624	360.4
17. Feb 2022	4	44	R73	22.2	112.5	8.5	1280	Male	60	Day	1.5	1.5	Yes	1	No	NA	0	0	0	No	0	1	Left	Run	0.234	3.9
16. Feb 2022	3	18	R74	18.3	135	10.3	850	Female	60	Day	1.5	1.8	Yes	1	No	NA	0	0	0	No	0	1	Right	Flight	0.99	16.5
16. Feb 2022	3	40	R75	12.8	112.5	4	1060	Female	60	Night	0	2.06	Yes	1	No	NA	0	0	0	Yes	1	1	Right	Flight	5.752	95.87
17. Feb 2022	4	26	R80	19.4	112.5	13.7	1390	Male	60	Day	2.5	2.06	Yes	1	No	NA	0	0	0	No	0	1	Right	Run	0.19	3.17
17. Feb 2022	4	34	R85	20.6	112.5	13.7	1060	Male	60	Day	0	3.61	Yes	1	No	NA	0	0	0	Yes	1	1	Left	Flight	6.837	113.95
