# Supplementary material for: Inefficacy of mallard flight responses to approaching vehicles
Source: PeerJ. 2024 Sep 25;12:e18124. doi: 10.7717/peerj.18124 (PMC11438428; doi:10.7717/peerj.18124)
Supplement: Supplemental Information 4 [file peerj-12-18124-s004.csv]

Date	Group	Approach	Duck	Weight	Sex	Speed	Light	Flight	Flight_Bin	Eye_Dir	TTC	Success_Bin	FID	Notes
12/3/2021	9	67	B16	1000	Male	240	Night	No	0	Left	NA	0	NA
1/5/2022	10	78	B19	1000	Female	240	Night	No	0	Right	NA	0	NA
11/29/2021	7	60	B21	1080	Male	60	Night	No	0	Left	NA	0	NA
11/29/2021	7	55	B30	1210	Male	120	Night	No	0	Right	NA	0	NA
11/29/2021	7	57	B31	1160	Male	240	Night	No	0	Left	NA	0	NA
12/3/2021	9	70	B43	1240	Male	240	Day	No	0	Left	NA	0	NA
12/3/2021	9	71	B58	1160	Male	120	Night	No	0	Left	NA	0	NA
11/24/2021	6	53	B59	1010	Female	60	Night	No	0	Left	NA	0	NA
11/24/2021	6	54	B61	1080	Female	60	Day	No	0	Left	NA	0	NA
12/1/2021	8	63	B71	940	Male	120	Day	No	0	Right	NA	0	NA
1/5/2022	10	76	B72	1180	Male	60	Day	No	0	Right	NA	0	NA
12/3/2021	9	69	B73	1100	Male	60	Night	No	0	Left	NA	0	NA
1/5/2022	10	75	B74	1260	Male	120	Night	No	0	Left	NA	0	NA
12/1/2021	8	64	B77	1000	Female	120	Night	No	0		NA	0	NA	Truly binocular the whole approach -- no indication she even sees the truck
1/12/2022	11	89	G40	1200	Male	120	Day	No	0	Left	NA	0	NA
1/12/2022	11	86	G43	1340	Male	60	Day	No	0	Left	NA	0	NA
1/12/2022	11	85	G46	1340	Male	60	Night	No	0	Right	NA	0	NA
1/18/2022	12	93	G50	1170	Male	60	Night	No	0	Left	NA	0	NA
1/12/2022	11	88	G94	1260	Male	240	Night	No	0	Left	NA	0	NA
10-Nov	1	5	R53	960	Female	60	Day	No	0		NA	0	NA	Stared into the corner for the entire approach
10-Nov	1	6	R54	960	Female	120	Night	No	0	Left	NA	0	NA
11/17/2021	3	19	R55	1040	Female	240	Night	No	0	Left	NA	0	NA
11/15/2021	2	9	R58	1080	Male	240	Night	No	0	Right	NA	0	NA
11/15/2021	2	18	R60	900	Female	60	Night	No	0	Left	NA	0	NA
11/15/2021	2	17	R61	930	Female	240	Day	No	0	Left	NA	0	NA
11/15/2021	2	16	R62	840	Female	120	Night	No	0	Left	NA	0	NA
11/15/2021	2	12	R63	960	Female	120	Night	No	0	Left	NA	0	NA
11/15/2021	2	11	R64	1000	Female	120	Day	No	0	Left	NA	0	NA
11/15/2021	2	13	R65	1030	Male	240	Night	No	0	Right	NA	0	NA
11/17/2021	3	20	R69	1120	Male	120	Night	No	0	Left	NA	0	NA
11/17/2021	3	24	R70	1040	Female	60	Day	No	0	Right	NA	0	NA
11/17/2021	3	23	R73	1280	Male	240	Day	No	0	Right	NA	0	NA
10-Nov	1	3	R75	1060	Female	240	Night	No	0	Left	NA	0	NA
11/19/2021	4	29	R79	1090	Male	240	Night	No	0	Left	NA	0	NA
11/19/2021	4	33	R83	1060	Male	240	Night	No	0	Right	NA	0	NA
11/22/2021	5	38	R88	860	Female	60	Day	No	0	Right	NA	0	NA
11/22/2021	5	40	R90	1120	Male	240	Night	No	0	Left	NA	0	NA
11/22/2021	5	43	R93	1000	Female	240	Night	No	0	Left	NA	0	NA
11/22/2021	5	44	R94	1100	Male	240	Day	No	0	Left	NA	0	NA
11/22/2021	5	46	R96	1140	Male	120	Night	No	0	Right	NA	0	NA
11/24/2021	6	49	R99	1220	Male	240	Night	No	0	Left	NA	0	NA
1/18/2022	12	95	W63	1200	Male	120	Night	No	0	Left	NA	0	NA
1/12/2022	11	83	Y27	1120	Male	240	Day	No	0	Left	NA	0	NA
1/12/2022	11	81	Y28	1000	Male	60	Day	No	0	Left	NA	0	NA
1/12/2022	11	84	Y33	1000	Male	60	Night	No	0	Right	NA	0	NA
1/12/2022	11	82	Y45	1060	Male	240	Night	No	0	Left	NA	0	NA
11/19/2021	4	31	R81	1100	Male	240	Day	No	0	Left	NA	0	NA
1/5/2022	10	74	B15	1190	Male	60	Night	Yes	1	Left	4.429	1	73.82
1/5/2022	10	77	B36	1130	Male	240	Day	Yes	1	Left	0.587	0	39.13
12/1/2021	8	66	B39	920	Female	240	Night	Yes	1	Left	2.028	1	135.2
12/1/2021	8	65	B47	1110	Female	240	Day	Yes	1	Left	0.853	0	56.87
1/12/2022	11	79	B51	1010	Male	120	Day	Yes	1	Right	1.387	1	46.23
1/5/2022	10	73	B52	1220	Male	120	Day	Yes	1	Right	1.441	1	48.03
11/24/2021	6	51	B54	1040	Female	240	Day	Yes	1	Right	0.106	0	7.07
11/29/2021	7	59	B56	1270	Male	240	Day	Yes	1	Left	0.267	0	17.8
12/1/2021	8	62	B62	1140	Female	60	Day	Yes	1	Right	0.213	0	3.55
11/29/2021	7	56	B63	1040	Male	120	Day	Yes	1	Left	1.334	1	44.47
12/3/2021	9	68	B75	960	Female	120	Day	Yes	1	Right	1.121	1	37.37
1/12/2022	11	80	B78	1260	Male	120	Night	Yes	1	Left	3.522	1	117.4
11/24/2021	6	52	B79	1130	Male	120	Day	Yes	1	Left	0.641	0	21.37
12/1/2021	8	61	B80	1390	Male	60	Night	Yes	1	Left	1.814	1	30.23
11/29/2021	7	58	B82	1290	Male	60	Day	Yes	1	Left	2.508	1	41.8
12/3/2021	9	72	B85	1220	Male	60	Day	Yes	1	Left	0.534	0	8.9
1/18/2022	12	91	G16	1100	Male	60	Day	Yes	1	Left	0.267	0	4.45
1/12/2022	11	90	G28	1260	Male	240	Day	Yes	1	Left	0.533	0	35.53
1/18/2022	12	92	G87	1010	Male	240	Night	Yes	1	Left	2.828	1	188.53
1/12/2022	11	87	G88	1210	Male	120	Night	Yes	1	Left	2.241	1	74.7
11/24/2021	6	50	R100	1260	Male	120	Night	Yes	1	Left	4.001	1	133.37
10-Nov	1	1	R51	1120	Male	240	Day	Yes	1	Left	0.374	0	24.93
10-Nov	1	4	R52	1120	Male	120	Day	Yes	1	Left	3.255	1	108.5
11/15/2021	2	7	R56	920	Female	60	Night	Yes	1	Left	4.856	1	80.93
11/15/2021	2	8	R57	1120	Male	240	Day	Yes	1	Right	1.281	1	85.4
11/15/2021	2	10	R59	1050	Male	60	Day	Yes	1	Right	2.081	1	34.68
11/15/2021	2	14	R66	1160	Male	120	Day	Yes	1	Right	0.214	0	7.13
11/15/2021	2	15	R67	920	Male	60	Day	Yes	1	Left	1.494	1	24.9
10-Nov	1	2	R68	1040	Male	60	Night	Yes	1	Right	3.682	1	61.37
11/17/2021	3	22	R72	800	Female	120	Day	Yes	1	Left	0.32	0	10.67
11/19/2021	4	25	R74	850	Female	60	Night	Yes	1	Right	4.055	1	67.58
11/19/2021	4	28	R76	1170	Male	120	Day	Yes	1	Right	4.429	1	147.63
11/19/2021	4	26	R77	1140	Male	60	Day	Yes	1	Left	2.882	1	48.03
11/19/2021	4	27	R78	980	Female	240	Day	Yes	1	Right	0.534	0	35.6
11/19/2021	4	30	R80	1390	Male	120	Night	Yes	1	Left	2.402	1	80.07
11/19/2021	4	32	R82	980	Female	120	Day	Yes	1	Left	1.12	1	37.33
11/19/2021	4	34	R84	1080	Male	60	Day	Yes	1	Right	1.547	1	25.78
11/19/2021	4	35	R85	1060	Male	60	Night	Yes	1	Left	0.853	0	14.22
11/19/2021	4	36	R86	960	Female	120	Night	Yes	1	Left	2.668	1	88.93
11/22/2021	5	37	R87	1160	Male	120	Day	Yes	1	Left	3.949	1	131.63
11/22/2021	5	39	R89	1130	Male	120	Night	Yes	1	Left	2.028	1	67.6
11/22/2021	5	41	R91	1020	Female	60	Night	Yes	1	Right	1.495	1	24.92
11/22/2021	5	42	R92	960	Female	240	Day	Yes	1	Left	2.988	1	199.2
11/22/2021	5	45	R95	1170	Male	60	Night	Yes	1	Right	1.761	1	29.35
11/22/2021	5	47	R97	1010	Female	120	Day	Yes	1	Left	2.188	1	72.93
11/22/2021	5	48	R98	1260	Male	60	Day	Yes	1	Left	14.728	1	245.47
1/18/2022	12	96	W61	1240	Male	240	Day	Yes	1	Left	1.334	1	88.93
1/18/2022	12	94	W65	1100	Male	120	Day	Yes	1	Left	1.868	1	62.27
